# Supplementary material for: Localization of Melanocortin 1 Receptor in the Substantia Nigra
Source: Int J Mol Sci. 2024 Dec 30;26(1):236. doi: 10.3390/ijms26010236 (PMC11720287; doi:10.3390/ijms26010236)
Supplement: Supplementary file 1 [file ijms-26-00236-s001.zip]

Archive with 3 entries (3 files):
- ijms-3372931 supplement Material_1.pdf
- ijms-3372931 supplement Material_2.pdf
- ijms-3372931 supplement Material_3.pdf
